# Supplementary material for: Co-administration of a Rhododendron tomentosum extract does not affect mercury tissue concentrations and excretion rate in methylmercury-treated adult male rats
Source: BMC Res Notes. 2019 Jul 1;12:369. doi: 10.1186/s13104-019-4409-7 (PMC6604137; doi:10.1186/s13104-019-4409-7)
Supplement: Supplementary file 1 — Additional file 1. Additional file contains all the raw data on rat body weight gains, organ weights, hematology, antibody isotyping, liver functions and mercury quantification presented in this manuscript. [file 13104_2019_4409_MOESM1_ESM.xlsx]

## Sheet: Sheet1
	Body weights and organ weights							Hematology																					Isotyping				Liver enzymatic activities				Hg quantification
treatment	Initial bw (g)	final bw (g)	weigh gain (g)	liver (g)	Liver (%)	kidney (g)	Kidney (%)	WBCB(x10E03 cells/µL)	RBC(x10E06 cells/µL)	measHGB(g/dL)	HCT(%)	MCV(fL)	MCH(pg)	MCHC(g/dL)	RBC_PLT(x10E03 cells/µL)	RBC_MPV(fL)	%NEUT(%)	%LYM(%)	%MONO(%)	%EOS(%)	%LUC(%)	%BASO(%)	abs_neuts(x10E03 cells/µL)	abs_lymphs(x10E03 cells/µL)	abs_monos(x10E03 cells/µL)	abs_eos(x10E03 cells/µL)	abs_lucs(x10E03 cells/µL)	abs_basos(x10E03 cells/µL)	IgG mg/mL	IgM ug/mL	IgA ug/mL	IgE ng/mL	EROD (nmol/min/g protein)	BROD (nmol/min/g protein)	PROD (nmol/min/g protein)	GGT mU/g protein	Blood (ppm Hg)	Liver (ppm Hg)	Kidney (ppm Hg)	Feces (ppm Hg)
Control	238.6	284.2	45.6	8.14	2.86418	1.54	0.541872	3	7.82	14.6	43.5	55.6	18.7	33.7	1036	4.3	16.6	55.8	14.2	1.6	10.7	1.2	0.5	1.67	0.43	0.05	0.32	0.03	4.57041	96.0612	24.4528	28.332	37.889	34.1996	13.9878	83.6974	0.029	0.023	0.232	0.02
Control	275.4	350	74.6	11.1	3.17143	2.14	0.611429	3.73	7.26	14.5	41.5	57.2	20	35	848	4.7	3.3	74.1	14.5	1.1	6.1	0.8	0.12	2.77	0.54	0.04	0.23	0.03	2.41114	91.367	21.6743	5.467	54.3465	38.997	16.8997	64.3193	0.021	0.03	0.17	0.014
Control	269	354.4	85.4	14.48	4.08578	2.18	0.615124	4.51	7.17	13.9	40.6	56.7	19.3	34.1	619	5.1	1.7	80.3	9.1	0.4	8	0.4	0.08	3.62	0.41	0.02	0.36	0.02	2.07962	96.3687	20.5903	10.852	41.046	38.0877	15.795	54.3164	0.019	0.023	0.148	0.016
Control	281	374	93	13.27	3.54813	2.47	0.660428	3.66	8.05	14.9	45.1	56.1	18.5	33	981	6.6	36.6	56.4	2.7	1.5	2	0.9	1.34	2.07	0.1	0.05	0.07	0.03	2.00591	168.879	17.9399	1.84	101.02	72.5904	29.3761	205.508	0.025	0.021	0.163	0.015
Control	288.4	371.8	83.4	15.56	4.18505	2.04	0.548682	3.93	6.85	13.7	39.6	57.8	20	34.6	777	7.1	7.1	90.6	0.8	0.5	0.5	0.4	0.28	3.56	0.03	0.02	0.02	0.02	2.15783	156.972	21.0341	9.508	70.529	64.6995	24.1454	71.9008	0.021	0.023	0.207	0.017
Control	299.2	376.4	77.2	12.83	3.40861	2.7	0.717322	3.27	7.59	14	42	55.3	18.4	33.2	880	6.9	26.4	70.3	0.6	1.2	1.1	0.4	0.86	2.3	0.02	0.04	0.04	0.01	1.97307	68.346	27.6511	2.092	42.8124	25.8615	10.8597	91.1439	0.02	0.021	0.197	0.042
Control	321.8	408.8	87	13.11	3.20695	2.31	0.565068	7.63	8.04	14.9	43.9	54.7	18.6	34	925	7.5	10.2	85.3	0.9	1	2.1	0.5	0.78	6.51	0.07	0.07	0.16	0.04	2.77296	79.2077	25.8314	6.358	31.0674	24.4608	10.2102	84.7494	0.027	0.024	0.207	0.022
Labrador Tea	255.4	341.4	86	12.6	3.69069	1.92	0.56239	4.54	7.64	14.1	42.6	55.7	18.4	33.1	972	4.6	1.5	73	16.5	0.6	8	0.4	0.07	3.31	0.75	0.03	0.36	0.02	2.35809	74.5361	22.7654	1.935	113.931	109.578	43.6956	109.24	0.029	0.053	0.198	0.019
Labrador Tea	276.8	353.6	76.8	12.51	3.5379	2.05	0.579751	5.34	7.64	13.9	41.9	54.8	18.2	33.1	1127	4.3	1	79.2	10.9	0.8	7.7	0.4	0.05	4.23	0.58	0.04	0.41	0.02	2.92232	110.079	21.2686	2.14	79.0718	72.8645	25.9396	61.2021	0.026	0.024	0.184	0.019
Labrador Tea	283.8	362.6	78.8	13.45	3.70932	2.17	0.598456	4.25	7.63	14.6	43.4	56.9	19.1	33.6	1017	6.8	11.4	85.2	0.9	1	1.1	0.4	0.48	3.62	0.04	0.04	0.05	0.02	3.99146	81.0899	24.8529	73.328	56.3164	45.9662	18.8868	82.0984	0.024	0.02	0.202	0.017
Labrador Tea	272.8	351.6	78.8	11.6	3.2992	2.21	0.628555	4.54	7.67	14.2	42.1	54.9	18.5	33.6	1012	6.4	9.4	87.6	0.7	0.7	1.1	0.5	0.43	3.98	0.03	0.03	0.05	0.02	3.28264	77.8904	26.9571	6.464	84.0502	106.112	27.8169	125.174	0.025	0.019	0.207	0.02
Labrador Tea	296.6	381.2	84.6	12.84	3.36831	2.32	0.608604	4.24	7.72	14.3	42.7	55.2	18.5	33.6	932	6.5	16.4	79.2	1.7	1.2	0.9	0.6	0.7	3.36	0.07	0.05	0.04	0.02	2.49788	99.7284	28.9973	9.261	121.459	118.083	38.4263	163.367	0.024	0.017	0.162	0.017
Labrador Tea	309.8	410.2	100.4	14.34	3.49586	2.55	0.621648	4.54	7.27	13.5	38.8	53.4	18.5	34.7	949	6.7	12	85.1	0.8	1	0.7	0.4	0.55	3.87	0.04	0.04	0.03	0.02	3.96093	135.361	23.3112	5.43	75.4064	69.4504	22.3832	113.635	0.028	0.014	0.259	0.016
Labrador Tea	310	395.6	85.6	13.53	3.42012	2.54	0.642063	4.9	7.53	14.2	42.6	56.6	18.9	33.4	1063	7	11.7	84.8	1	1	1.2	0.3	0.57	4.15	0.05	0.05	0.06	0.02	4.95979	85.2086	24.9993	3.15	88.5075	98.3741	32.5481	137.377	0.028	0.02	0.206	0.016
Antibiotics	262	347.8	85.8	9.96	2.86371	2.18	0.626797	1.94	7.66	14	43.7	57.1	18.3	32	883	4.6	3.4	67.9	12.6	0.8	12.9	2.5	0.07	1.32	0.24	0.01	0.25	0.05	2.23124	91.9787	21.4207	2.879	104.842	124.662	37.1098	198.458	0.053	0.051	0.428	0.014
Antibiotics	257.4	329.2	71.8	8.81	2.67618	2.15	0.653098	5.47	8.27	14.5	44.3	53.6	17.6	32.8	1061	4.2	1.2	87.3	5.5	0.3	5.3	0.4	0.07	4.78	0.3	0.02	0.29	0.02	2.21974	60.5093	16.6704	13.465	51.19	56.0514	18.9377	130.551	0.054	0.031	0.41	0.015
Antibiotics	271.6	365.8	94.2	11.7	3.19847	2.18	0.595954	3.57	7.57	13.9	41.6	54.9	18.4	33.4	946	6.8	13.4	81.8	1.1	2.4	0.7	0.7	0.48	2.92	0.04	0.09	0.02	0.02	3.14797	82.3466	16.2632	2.316	83.3501	100.565	35.4045	157.999	0.039	0.03	0.339	0.015
Antibiotics	283.4	345.8	62.4	10.3	2.9786	2.07	0.598612																						4.70983	81.6995	20.3684	2.418	83.1241	89.9668	33.1201	131.988	0.05	0.034	0.347	0.014
Antibiotics	276.8	343.6	66.8	9.43	2.74447	2.07	0.602445	5.84	8.35	14.8	44.4	53.2	17.8	33.4	895	7	7.1	89.5	0.7	1	1.2	0.5	0.41	5.22	0.04	0.06	0.07	0.03	1.779	109.598	37.1337	2.769	131.375	183.383	48.2313	159.283	0.045	0.03	0.387	0.012
Antibiotics	320.4	431.2	110.8	12.74	2.95455	2.78	0.644712	3.23	7.76	14.1	42.9	55.4	18.2	32.8	931	6.5	13.9	82.3	1.2	1.3	0.7	0.6	0.45	2.66	0.04	0.04	0.02	0.02	2.39562	61.3347	46.3822	3.718	148.961	141.762	47.8152	141.862	0.032	0.035	0.261	0.013
Antibiotics	309	397.2	88.2	11.29	2.8424	2.27	0.571501	3.11	7.95	14.9	44.1	55.5	18.8	33.8	808	7.4	11	84.9	0.8	0.7	1.6	0.9	0.34	2.64	0.03	0.02	0.05	0.03	2.90207	101.188	16.3719	16.783	50.8247	42.191	13.9279	102.288	0.036	0.033	0.301	0.043
MeHg	276.4	352.8	76.4	11.82	3.35034	2.26	0.64059	6.65	7.78	14.5	44.1	56.7	18.7	32.9	1028	4.7	1.6	68.9	14.7	0.8	13.1	0.9	0.11	4.58	0.98	0.05	0.87	0.06	2.89165	78.999	16.6768	170.858	50.3673	81.9515	15.9835	76.7041	82.3	47.43	310.08	11.2
MeHg	312.2	414.4	102.2	12.97	3.12983	2.45	0.591216	5.64	7.35	14.3	43.2	58.8	19.5	33.1	930	4.6	1.5	75.3	12.2	1	9.4	0.6	0.09	4.25	0.69	0.06	0.53	0.03	2.9213	59.0891	20.3938	24.462	52.5449	89.4167	17.4413	81.5386	82.28	57.598	340.8	14.75
MeHg	272.4	380.6	108.2	13.21	3.47084	2.8	0.735681	8.53	7.46	13.9	41.8	56	18.6	33.2	934	7.1	9.1	85.4	2.5	0.6	1.7	0.8	0.77	7.28	0.21	0.05	0.14	0.07	3.57556	135.394	16.1685	603.356	29.799	42.7324	8.0569	52.6931	66.6	49.938	365.7	11.99
MeHg	294.2	361.6	67.4	10.95	3.02821	2.38	0.658186	5.04	7.98	14.2	42.6	53.4	17.8	33.4	983	6.9	11.6	83.3	2.3	1.6	1	0.3	0.58	4.2	0.11	0.08	0.05	0.02	2.88899	66.2967	18.1937	73.589	32.5669	89.8815	30.4269	107.679	78.958	53.717	353	16.81
MeHg	274	339	65	11.94	3.52212	2.24	0.660767	4.91	8.23	14.8	44.8	54.3	18	33.2	1041	6.9	8.4	89.4	0.9	0.4	0.3	0.6	0.41	4.39	0.04	0.02	0.02	0.03	2.21189	125.102	22.0549	27.587	9.1638	41.8345	14.5646	272.071	65.96	46.041	305.8	14.97
MeHg	279.8	330	50.2	10.27	3.11212	2.17	0.657576	6.66	7.99	14.4	45.5	56.9	18	31.6	942	6.5	40.8	54.7	2.3	0.4	1.3	0.4	2.72	3.65	0.15	0.03	0.09	0.03	7.26006	162.685	21.8445	631.04	9.6933	46.9569	17.4797	75.5271	78.1	58.006	375.8	22.77
MeHg	275.6	333	57.4	11.27	3.38438	2.18	0.654655	3.09	8.01	14.6	44.9	56.1	18.2	32.4	983	6.7	25.6	68.6	1.8	1.6	1.7	0.7	0.79	2.12	0.06	0.05	0.05	0.02	2.63501	901.015	15.4628	151.412	11.9726	42.8575	12.3699	53.9557	80.99	59.432	351	22.85
MeHg + Labrador Tea	254.2	303.4	49.2	9.22	3.03889	2.16	0.711931	4.51	8.35	15.5	47.5	56.9	18.6	32.7	885	4.5	1.4	67.4	20.3	0.3	9.8	0.9	0.06	3.04	0.91	0.01	0.44	0.04	4.77876	113.17	29.3855	463.005	71.0179	87.2065	20.7818	96.5032	71.83	35.613	278.38	10.64
MeHg + Labrador Tea	278.6	354	75.4	11.58	3.27119	2.42	0.683616	6.33	7.68	14.3	43.2	56.3	18.6	33	899	4.8	1.5	74.2	13.1	0.5	10.2	0.5	0.09	4.7	0.83	0.03	0.64	0.03	8.16502	125.638	35.3833	415.393	76.3368	101.65	23.7826	143.919	69.16	34.965	264.62	12.35
MeHg + Labrador Tea	288	389	101	13.03	3.34961	2.47	0.634961	4.44	7.57	14.1	43.5	57.4	18.6	32.4	1029	6.9	18.3	75.4	2.5	1.6	1.5	0.7	0.81	3.35	0.11	0.07	0.07	0.03	5.10977	88.5451	21.6933	311.456	26.1938	29.831	6.0718	128.515	76.87	50.365	339.18	14.83
MeHg + Labrador Tea	273.6	319.4	45.8	11.64	3.64433	2.35	0.735755																						8.75786	110.745	40.1073	697.993	94.5277	139.488	32.2141	54.9494		67.929	421.11
MeHg + Labrador Tea	297.6	379.2	81.6	12.51	3.29905	2.48	0.654008	3.9	7.89	14.5	42.6	54	18.4	34	977	7.2	16.8	78.8	1.8	0.8	1.1	0.7	0.65	3.07	0.07	0.03	0.04	0.03	2.55066	80.6449	54.8228	91.207	83.0119	110.609	27.0911	101.732	85.91	56.039	345.8	20.77
MeHg + Labrador Tea	314	401.6	87.6	14.87	3.70269	2.39	0.59512	4.2	8.04	14	42.7	53.1	17.4	32.7	1016	7.6	12.4	77.4	2.4	5.2	2.1	0.6	0.52	3.25	0.1	0.22	0.09	0.02	4.25847	100.352	51.2469	108.975	21.4889	27.5057	6.095	112.675	57.2	41.11	286.76	16.43
MeHg + Labrador Tea	341.2	430.6	89.4	14.22	3.30237	2.57	0.596842	7.38	7.65	13.8	42.5	55.5	18.1	32.5	1005	7.4	12.1	83	2.2	1.1	1.3	0.4	0.89	6.13	0.16	0.08	0.1	0.03	4.71618	130.012	34.6683	782.948	74.2334	91.6167	20.5914	62.6353	88.76	69.168	407.87	19.29
MeHg + Antibiotics	255.8	320.6	64.8	8.59	2.67935	1.96	0.611354	3.41	7.65	14.2	43.8	57.3	18.5	32.4	1183	4.3	2.2	73	11.7	1.5	9.6	2	0.08	2.49	0.4	0.05	0.33	0.07	2.15161	73.0023	21.1101	28.739	101.47	151.703	35.9433	104.945	91.87	46.937	333.3	4.933
MeHg + Antibiotics	286.8	372.8	86	10.08	2.70386	1.97	0.528433	6.02	7.29	13.9	41.6	57.1	19	33.3	798	4.9	1.1	69.2	13.8	0.5	14.6	0.9	0.06	4.17	0.83	0.03	0.88	0.05	5.81331	140.013	25.0636	560.137	30.0636	36.2519	6.638	85.0788	82.54	43.734	286.4	4.584
MeHg + Antibiotics	288.8	378.8	90	11.47	3.02798	2.38	0.6283	4.83	7.74	14.6	44.7	57.8	18.9	32.6	847	5.1	1.5	73.2	10.2	0.9	13.5	0.7	0.07	3.54	0.49	0.04	0.65	0.03	1.74606	61.7309	25.4882	9.602	77.837	104.122	22.7652	123.004	67.42	29.43	222.601	6.471
MeHg + Antibiotics	293	385.2	92.2	11.41	2.9621	2.41	0.625649	4.58	8.38	14.5	43.8	52.2	17.3	33.2	770	7.5	9.4	83.8	2.4	2.2	1.6	0.7	0.43	3.83	0.11	0.1	0.07	0.03	2.89781	74.8683	25.6915	79.373	62.4531	92.7231	20.0024	106.603	108.03	48.799	355.25	5.762
MeHg + Antibiotics	310.2	411.4	101.2	12	2.91687	2.62	0.63685	4.69	7.43	13.5	41	55.1	18.1	32.9	985	7	7.2	86.4	2	1.8	1.9	0.7	0.34	4.05	0.1	0.08	0.09	0.03	4.3359	114.729	21.6745	104.029	62.3504	93.9821	20.2086	46.0894	98.81	49.516	363.89	4.953
MeHg + Antibiotics	289.8	351.2	61.4	9.85	2.80467	2.04	0.580866	3.19	7.72	14.4	43.7	56.6	18.6	32.9	721	7.4	9.8	85.5	1.8	1.4	1	0.5	0.31	2.72	0.06	0.04	0.03	0.01	1.42287	75.4847	16.9433	11.622	77.7359	112.715	22.4793	45.3784	112.97	48.25	365.25	6.513
MeHg + Antibiotics	298.4	340.2	41.8	8.83	2.59553	2.35	0.69077	2.98	8.06	15.2	46.4	57.6	18.8	32.7	819	7.2	11.9	82.8	2.3	1.1	1.3	0.7	0.35	2.47	0.07	0.03	0.04	0.02	1.85811	61.403	20.9262	17.812	73.9658	130.997	26.9824	47.3897	125.07	52.5	350.88	5.239
